# Supplementary material for: Seroprevalence and Risk Factors Associated with Leishmania Infection in Dogs from Portugal
Source: Microorganisms. 2022 Nov 15;10(11):2262. doi: 10.3390/microorganisms10112262 (PMC9695918; doi:10.3390/microorganisms10112262)
Supplement: Supplementary file 1 [file microorganisms-10-02262-s001.zip]

Archive with 1 entries (1 files):
- microorganisms-2001058-supplementary.pdf
